# Supplementary material for: Containment measures for emerging and re-emerging vector-borne and other infectious diseases of poverty in urban settings: a scoping review
Source: Infect Dis Poverty. 2018 Sep 3;7:95. doi: 10.1186/s40249-018-0478-4 (PMC6120079; doi:10.1186/s40249-018-0478-4)
Supplement: Supplementary file 3 — Data extraction grid. (XLSX 104 kb) [file 40249_2018_478_MOESM3_ESM.xlsx]

## Sheet: Full grid
	Basic Informations						MMAT																					TIDieR (Temlpate for Interventions description and replication)													ASTAIRE
	Authors	Title	Year	Language	Country	Type of study	Clear question or objectives ?	Question (or objectives) correctly addressed ?	Qualitative				Quantitative randomized controlled (trials)				Quantitative non-randomized				Quantitative descriptive				Mixed Methods			1. Brief name of the intervention	2. Why	3. What materials	4. What procedures	5. Who provided	6. How	7. Where	8. When and How Much	9. Tailoring	10. Modifications	11. How Well planned	12. How Well Actual	13. Context	Population
									1.1 Relevant sources for qualitative data	1.2 Relevant process of analyse	1.3 Appropriate consideration of the context	1.4 Appropriate consideration of researcher’s influence	2.1 Clear randomization	2.2 Clear allocation concealment	2.3 Complete outcome data	2.4 Low withdrawal / drop-out	3.1 Minimization of selection bias	3.2 Appropriate measurement	3.3 Comparability of groups	3.4 Complete outcome data / response rate / follow-up	4.1 Relevant sampling strategy	4.2 Representativity of the population understudy	4.3 Appropriate measurement	4.4 Acceptable response rate	5.1 Appropriate mixed methodology	5.2 Relevant integration of quali and quanti data	5.3 Appropriate consideration of limitation														Epidemiologic and sociodemographic characteristics			Cognitive, cultural, social and educational characteristics			Motivation		Accessibility
																																									Socioeconomy (rate of unemployement)	Demography (age, sex)	Health status	Culture (lifestyle, representation of the world)	Cognition, knowledge	Socio-education	initial	derived from the intervention	Financial accessability
REFERENCE 1	Hong-Juan Peng, Hui-Bing Lai, Qiao-Li Zhang, Ba-Yi Xu, Hao Zhang, Wen-Hua Liu, Wei Zhao, Yuan-Ping Zhou, Xin-Guang Zhong, Shu Jiang, Jin-Hua Duan, Gui-Yun Yan, Jian-Feng He and Xiao-Guang Chen	A local outbreak of dengue caused by an imported case in Dongguan China	2012	English	China	Descritive	No (Implicit objective: to describe a dengue outbreak and the subsequent response and control)	Yes													Can't tell (We know that about 5000 families cooperated to mosquito control activities, and about 1000 families participated in indoor sterilization, mais on ne sait pas quelle méthode d'échantillonage a été utilisée ni l'échantillon utilisé pour caluler l'index Breteau).	Can't tell (inclusion/exclusion criteria, participation rate and reasons for non-participation are not mentioned)	Yes (Breteau Index (BI) : number of positive containers for Aedes per 100 houses were carried out every day in Xintang community from Sep. 10, 2010 to Sep. 28, 2010)	Can't tell (Not mentioned; only says that 5000 families agreed to cooperate)				Vector control measures to control a dengue outbreak	Vector/outbreak control.	1) Insecticides (to kill the mosquitoes); 2) extra observation site (for febrile cases surveillance); 3) laboratory techniques (to detect dengue cases); 4) medias (for public awareness)	1) Virus identification; 2) An extra observation site was set up and every-day vector surveillance was implanted; 4) Cleaning out ponds to minimize breeding places and eliminate the habitats of Ae. albopictus; 5) Insecticidal fogging to kill the mosquitoes; 6) Enhanced fever surveillance; 7) Teaching of the prevention methods to the residents (barely mentioned); 8) Involvement of medias into publ…	1) The provincial Center of Disease Control and prevention (rôle n'est pas clair… ''Organized and performed laboratory verification, source tracing, and epidemiological investigation such as searching for other dengue cases or clusters''); 2) Representatives from the public health system (they went into the community for site investigation and vector control, especially for teaching of the preven…	Not clearly mentionned. Implicitely: 1) the health workers went to every house to clean out ponds and spread insecticides; 2) they went into the community to teach prevention methods; 3) they monitored clinical cases through clinics; 4) they performed a monthly investigation for mosquito density	1) The Xintang community in Dongguan city, China; 2) This community has an area of 4.33 km2 and a population of 61,233, with 11,233 residents and 50,000 immigrants; 3) The housing is mostly low-rise self-constructed buildings that are regularly distributed and separated by 1-2 m wide alleyways.	Once, from September 10 to October 26, 2010.					1) Fast urbanization; 2) First report of dengue outbreak in Dongguan; 3) Densely populated area; 4) Houses lack window screen to prevent mosquitoes; 5) The residents have a habit of cultivating water plants and storing water in their homes for plants watering; 6) The hygiene situation is generally good.
REFERENCE 2	Sanyi Tang, Yanni Xiao, Lin Yuan, Robert A. Cheke, Jianhong Wue.	Campus quarantine (Fengxiao) for curbing emergent infectious diseases: Lessons from mitigating A/H1N1 in Xi’an, China	2012	English	China	Model-based	MMAT doesn't apply	MMAT doesn't apply																				A special non-pharmaceutical intervention (NPI) strategy known as campus quarantine (Fengxiao).	To slow down the initial spread of the 2009 A/H1N1 influenza pandemic from the university network to a wider community.		1) Restriction of students, faculty, and staff members to their campuses and prohibition of visits to the campuses of non-university personnel; 2) Close monitoring of the level of infection; 3) Rapid isolation of infected individuals; 4) Quarantining of those believed to have been exposed.			In three universities and one school of mainland China.	From early September to the middle of October; once.					1) Such a measure was feasible in mainland China since nearly all college students reside on campus and college faculty and other staff members are housed in special zones on or near the campuses.
REFERENCE 3	Rafael Maciel-de-Freitas & Denise Valle	Challenges encountered using standard vector control measures for dengue in Boa Vista, Brazil	2014	English	Brazil	Non research case report	MMAT doesn't apply	MMAT doesn't apply																				Intensification of standard vector control measures.	To control the outbreak of a dengue virus (DENV) serotype–4 in Boa Vista, Brazil.	1) The larvicide diflubenzuron for treatment of water storage containers; 2) Deltamethrin for adult Aedes aegypti mosquitoes.	1) All potential breeding sites identified in each dwelling were inspected for larvae by vector control professionals; 2) Potential breeding sites were removed; 3) Permanent water containers (e.g. tanks, wells and pools) were treated with diflubenzuron; 4) Larvae samples were brought to the laboratory to identify the species; 5) A second larval survey was conducted 15 days later in 10% of the hab…	Vector control professionals.	Inspection of houses.	22 out of 31 districts of Boa Vista. These districts, which covered 75% of all habitations, included all those where DENV-4 cases had been diagnosed or there had been a history of repeated dengue outbreaks.	In 2010, once (duration not mentioned).					1) This was the first time DENV-4 was observed in Brazil after it was initially detected in Boa Vista in 1981. 2) Brazil’s current dengue vector control programme is designed and run by the government and individuals are not usually encouraged to take responsibility for appropriate and continuous dengue control in their own dwellings.
REFERENCE 4	Sharon Alane Abramowitz, Kristen E. McLean, Sarah Lindley McKune, Kevin Louis Bardosh, Mosoka Fallah, Josephine Monger, Kodjo Tehoungue, Patricia A. Omidian.	Community-Centered Responses to Ebola in Urban Liberia: The View from Below	2015	English	Libera	Qualitative descriptive	Yes (1- To provide insight into community leaders’ tactics and strategies for managing the presence of Ebola in their communities; 2- To analyze these tactics and strategies in order to develop conceptual models of local responses informed by local narratives and descriptions)	Yes (15 focus group discussions with 386 community leaders)	Yes (Data are drawn from focus groups, qualitative field notes, and supporting literatures. Liberian research teams conducted 15 focus groups, one in each community, consisting of 15–20 people of mixed gender, for a total of 368 participants. All participants were community leaders, drawn from women’s groups, youth groups, local zonal heads, political groups, clinics, church-based organizations, …	Yes (a. focus group discussions; b. field notes; d. A team of public health and anthropological researchers at the University of Florida and at Yale University analyzed, coded, and thematically clustered de-identified focus group data in October 2014.)	Yes (Field-level ethnographic contextualization was provided through the fieldnotes and qualitative observations of the lead expatriate anthropologist directing the eight-person Liberian research team and the eight Liberian researchers themselves. […] An additional layer of ethnographic contextualization was provided by the lead author, who has nine years of ethnographic field experience in Monro…	Can't tell.																Local community responses to the Ebola outbreak (also qualified as ''Community-based response to a condition of medical statelessness and structural violence'')	To control Ebola virus disease in Liberia.	Local languages, video, door-to-door education, billboards (mais pas clair si vraiment utilisé ou best practices); locally available pharmaceuticals, herbal remedies, locally accessible oral rehydration solutions or therapies, the provision of fluids and antimalarials.	Prevention: 1) sharp increase in the quantity and specificity of community-based training to prevent Ebola infection; 2) improved hygiene, sanitation, and the distribution of cleaning and protective materials, (3) creating a system of surveillance, (4) safely transporting infected individuals from the community into hospitals and Ebola Treatment Units (ETUs), (5) removal of the dead, and (6) esta…	Community leaders and members, families of affected individuals.	Local languages, video, door-to-door education, billboards, community-based quarantine, home-based healthcare (mais: pas clair si c'est ce qui s'est passé ou ce que les leaders auraient souhaité mettre en place...).	15 communities of varying economic, ethnic, and population characteristics in Monrovia and Montserrado County, Liberia.	July, August, and September 2014.					1) Study conducted in one of the epicenters of the Ebola outbreak; 2) The intervention took place in a post-conflict low-income country; 3) Poor public health and healthcare infrastructures (''context of health sector collapse'').				1) The study underline the importance of the culture of caregiving of the communities in disease management; 2) The study shows how under conditions of extreme stress, culture can be flexible and supple in response to extreme circumstances and the arrival of new information (like public health messages).	The concern of community leaders was that people believed in Ebola and knew enough to be afraid, but not enough to respond effectively in the absence of a functioning Ebola medical response system or general healthcare sector.		Community and families' health (but not really mentioned).		Lack of access to sanitation equipment such as personal protective equipment (PPE).
REFERENCE 5	Tolbert Nyenswah, Mosoka Fallah, Sonpon Sieh, Karsor Kollie, Moses Badio, Alvin Gray, Priscilla Dilah, Marnijina Shannon, Stanley Duwor, Chikwe Ihekweazu, Thierry Cordier-Lasalle, Shivam A. Shinde, Esther Hamblion, Gloria Davies-Wayne, Murugan Ratnesh, Christopher Dye, Jonathan S. Yoder, Peter McElroy, Brooke Hoots, Athalia Christie, John Vertefeuille, Sonja J. Olsen, A. Scott Laney, Joyce J. Nea…	Controlling the Last Known Cluster of Ebola Virus Disease — Liberia, January–February 2015	2015	English	Liberia	Non research case report	MMAT doesn't apply	MMAT doesn't apply																				Efforts to stop the last known chain of Ebola transmission in Liberia	To control the last known cluster of Ebola Virus Disease		1) Decentralized management of outbreak activities in the four geographic sectors; 2) Home-based and community quarantine; 3) Facility-based observation; 4) Provision of basic needs and psychosocial support; 5) Active case-finding; 6) Outreach to religious and community leaders to allay the fears of affected households and community members.		Home-based quarantine; facility-based observation	Densely populated Montserrado County.	From December 29, 2014 to February 18, 2015.					1) The Ebola epidemic in Liberia was marked by intense urban transmission, multiple community outbreaks with source cases occurring in patients coming from the urban areas, and outbreaks in health care facilities (HCFs)
REFERENCE 6	Emran Bin Yunus, A Mannan Bangali, M Ataul Huq Mahmood, M Mushfiqur Rahman, A R Chowdhury and K R Talukder	Dengue Outbreak 2000 in Bangladesh: From Speculation to Reality and Exercises	2001	English	Bangladesh	Non research case report	MMAT doesn't apply	MMAT doesn't apply																				Control of a dengue outbreak in Bangladesh in 2000.	To control an outbreak of dengue fever in Bangladesh.	National guidelines for the clinical management of dengue syndrome.	1) Development of national guidelines for the clinical management of dengue syndrome; 2) Training of doctors; 3) Reorientation of specialists; 4) Entomological mapping; 5) Documentation of cases; 6) Operational studies for testing case definitions; 7) Collection of sero-evidences; 8) Empowering the community to ensure their appropriate participation for prevention and control	1) Disease Control Directorate / Bengladesh's health agencies in collaboration the WHO; 2) Around 300 doctors were trained; 3) 150 specialists were reoriented.	(unclear)	Dhaka, Chittagong and Khulna (with cases having been reported from 17 other cities as well)	From June to Decembre 2000.					1) Bangladesh was thought to be free from dengue except some sporadic reports of incidence since 1965. As a result the people, the medical profession and the disease control programme were not acquainted with and aware about dengue in any of its different aspects like diagnosis, management, prevention and control.
REFERENCE 7	C.L. Althausa, N. Lowa, E.O. Musab, F. Shuaibc, S. Gsteiger	Ebola virus disease outbreak in Nigeria: Transmission dynamics andrapid control	2015	English	Nigeria	Model-based	MMAT doesn't apply	MMAT doesn't apply																				Control measures for Ebola virus disease	Control of EVD		1) Case isolation; 2) Contact tracing; 3) Surveillance (mais pas plus de détails que ça)	The Nigerian Federal Ministry of Health, the Lagos State gov-ernment and international partners		Lagos and Port Harbourt, Nigeria	From July 23 to October 20, 2014					1) An infected airline passenger arrived in Nigeriaon July 20, 2014 and caused an outbreak in Lagos and then Port Harcourt (mais: intervention peu contextualisée).
REFERENCE 8	José Genaro Ordóñez González, Jaime Thirion, Abel García Orozco, and Américo D. Rodríguez	Effectiveness of Indoor Ultra-Low Volume Application of Aqua Reslin® Super During an Emergency	2011	English	Mexico	Analytic: Quantitative randomized (cross-sectional)	No (Implicit objectives: 1- To assess the effect of ULV applications of Aqua Reslin H Super for mosquito reduction; 2- To describe the impact of the control measure on dengue vector control)	Yes					No (For the entomological evaluation, 4 houses were randomly selected, and 3 cages containing 15 sugar-fed, 2–4-day-old Ae. aegypti females each, previously collected as larvae from a nearby village (Pichucalco), were placed at different hidden places of the houses for 15 min of exposure subsequent to spraying)	Yes (Operators were unaware that the evaluation was taking place)	Yes (see table 1)	Doesn't apply					Yes (For the entomological evaluation, 4 houses were randomly selected, and 3 cages containing 15 sugar-fed, 2–4-day-old Ae. aegypti females each, previously collected as larvae from a nearby village (Pichucalco), were placed at different hidden places of the houses)	Yes (randomly selected)	Yes (Entomological indices, percentage of mosquito-positive houses; mosquitoes mortality)	Yes (''Of the total 5,141 dwellings visited in 247 blocks, only 3,915 houses were treated; in 844, there was nobody home, 95 were uninhabited or abandoned, and in 287, their inhabitants did not allow the operators to carry on the application'')				INDOOR ULTRA-LOW VOLUME APPLICATION OF AQUA RESLINH SUPER DURING AN EMERGENCY	Control of Aedes aegypti (which causes dengue outbreaks)	Sprayers calibrated to discharge a flow rate of 110 ml/min with a dose range of approximately 0.55 to 0.792 mg AI/m3 space.	1) Indoor ultra-low volume (ULV) applications of Aqua ReslinH Super	Operators	Face-to-face: Operators entered the dwellings and, from the door of each room, depending on its size, sprayed the insecticide for 2 (for rooms ,50 m3) to 5 sec (for rooms .75 m3) (SSA 2010).	1) The municipality of Reforma, in northern Chiapas; 2) Most of the houses (.90%) located in the study area are built with brick, block, and cement, they have concrete roofs, and they are single-level dwellings; all have at least a front and back door and 4 windows, which during the day remain opened for ventilation, since the temperature in the area exceeds 30uC. None of the houses visited had m…	The evaluation was conducted twice.					1) In Mexico, after the 2007 flooding in Tabasco and northern Chiapas, postdisaster emergency activities, including vector control, were implemented by all government levels.
REFERENCE 9	Karine Sévère, Vanessa Rouzier, Stravinsky Benedict Anglade, Claudin Bertil, Patrice Joseph, Alexandra Deroncelay, Marie Marcelle Mabou, Peter F. Wright, Florence Duperval Guillaume, and Jean William Pape	Effectiveness of Oral Cholera Vaccine in Haiti: 37-Month Follow-Up	2016	English	Haiti	Analytic (quantitative non-randomized)	Yes (To document the impact of OCV in reducing the number of culture-confirmed cases of cholera admitted to the Groupe Haïtien d’Etude du Sarcome de Kaposi et des Infections Opportunistes (GHESKIO) cholera treatment center from that community in the 37 months postvaccination).	Yes (37-month follow-up)									Doesn't apply (all patients admitted to the GHESKIO CTC were selectionned)	Yes (Stools specimens were kept at 4°C during transport to the GHESKIO laboratory for culture. Specimens were inoculated in alkaline peptone water and plated on thiosulfate citrate bile sucrose media. Suspicious colonies were selected for further identification of V. cholerae on MacConkey or blood agar. Stool specimens were aliquoted into sterile vials, archived, and frozen at 80°C. Serum sample…	Yes (We compared the prevalence of cholera between vaccinated and unvaccinated patients from the OCV intervention area and the unvaccinated areas)	1) Yes ; 2) ? ; 3) Acceptable follow-up (37 months)								The use of oral cholera vaccine (OCV) during an ongoing epidemic (reactive vaccination).	To control an outbreak of Cholera.	Vaccine (Shanchol)	1) Extensive prevaccination phase (door-to-door census of the community, establishment of an electronic database of the population, intense community sensitization and education, WASH promotion, and potable water distribution); 2) Over 12 weeks, 52,357 individuals received one dose of Shanchol and 47,645 (91%) received the second dose; 3) GHESKIO continued to promote WASH practices, distribute ch…	1) GHESKIO Centers (under the leadership of the Haitian MOH)	Face-to-face; individually.	1) Urban slums of Port-au-Prince; 2) Densely populated areas of approximately 70,000 inhabitants	1) Pre-vaccination phase: once, over six months; 2) Vaccination phase: once, over 12 weeks.					1) Naive population; 2) Severely limited access to safe drinking water and basic sanitation; 3) A massive internal migration followed the earthquake; 4) The GHESKIO CTC was the first to open in Haiti’s West department and has remained fully operational 24 hours/day since the outset of the epidemic. Throughout the study period, it has served as the main referral center receiving patients from near…	1) High rates of unemployment; 2) Extreme poverty.	94% older than 5 years and 49% female		40% of the population lives without access to clean water and only 17% have access to improved sanitation		High rates of illiteracy.			Yes (free)
REFERENCE 10	Jinyu Shen and Jianjun Niu	Epidemiologic parameters and evaluation of control measure for 2009 novel influenza a (H1N1) in Xiamen, Fujian Province, China	2011	English	China	Descritive	Yes (1- To determine the epidemiologic parameters of pandemic H1N1 influenza; 2- To evaluate the effectiveness of control measures)	No (Inadequate evaluation of control measures)													Yes (laboratory-confirmed cases of novel influenza A H1N1)	Doesn't apply	Yes and no (Part 1: incubation period, duration of illness and the reproductive number (R0) = ok; Part 2: descriptive epidemiologic methods = not sufficient to evaluate measures)	Doesn't apply					Containment of influenza A H1N1 virus spread	Vaccine; real-time PCR (to test specimen for influenza virus);	1) Containment phase (from May 1st to August 31, 2009): included body temperature screening and administration of health questionnaires at international ports of entry, isolation of infected travelers, and quarantine of close contacts (principle of “interception of imported cases”); 2) The ''community epidemic'' phase (from Septembre 1st, 2009 to March 22nd, 2010): Large-scale vaccine immunizatio…	Xiamen Center for Disease Control and Prevention (CDC) (but: unclear)	Face-to-face: Interception of imported cases; vaccination campaign.	1) In Xiamen city, Fujian Province, China; 2) The city is situated on the southeast coast of China; 3) Vaccines campaigns were held in kindergardens, primary schools, secondary schools and universities.	2 différents phases (1st: May 1st to August 31, 2009; 2nd: Septembre 1st, 2009 to March 22nd, 2010)					1) The city is situated on the southeast coast of China, which is a special economic zone and sub-provincial area, whose planning is directly linked with central government, and it receives a large number of overseas visitors and holds various international conferences each year.
REFERENCE 11	Xinghuo Pang, MD; Zonghan Zhu, MD; Fujie Xu, MD, PhD; Jiyong Guo, MD, MS; Xiaohong Gong, MD; Donglei Liu, MS; Zejun Liu, MD; Daniel P. Chin, MD; Daniel R. Feikin, MD, MSPH	Evaluation of Control Measures Implemented in the Severe Acute Respiratory Syndrome Outbreak	2003	English	China	Descriptive	Yes (To describe and evaluate the measures undertaken to control the SARS outbreak)	Yes													Yes (1) Descriptive data of control measures were obtained through review of official documents and discussions with officials in the Beijing municipal health bureau and the BCDC; 2) Data on the number of probable SARS cases were obtained from a standardized case report form issued by the MOH; 3) Because date of onset was missing for many cases, the reported date of hospitalization, which was mis…	Yes ( Only probable cases were included in this study because all suspect cases were ultimately excluded or reclassified as probable based on review of an expert panel as part of the Beijing joint SARS leading group.)	Yes (1) The definition of a probable SARS case changed slightly during the course of the outbreak but always included clinical and epidemiological components; 2) Beijing municipal government guidelines defined close contacts of patients with SARS as individuals who stayed in the same room as a patient with SARS at home, work, or school; who directly contacted a patient with SARS by visiting, cari…	Yes (all cases)					To control a SARS outbreak.	1) 11 092 000 surgical masks, 758 000 gowns, 2 954 000 pairs of latex gloves, 621 000 shoe covers, 1 130 000 thermometers, and 302 tons of chemical disinfectant (peracetic acid); 2) 76 new ambulances, 79 new radiograph machines, and 759 mechanical ventilators were acquired; 3) In-person courses, videotapes, and printed materials in the management of patients with SARS, infection control, and the …	April 17: 123 fever clinics were set up in all secondary and tertiary hospitals in Beijing April 18: training of health care workers. April 26: all sites of public entertainment (theaters, bars, libraries, and indoor sports facilities) were closed. April 27: 1) all patients with SARS started to be placed together on designated hospital wards; 2) limits on visitors. May 1st: A new 1000-bed SARS ho…	Beijing's MOH, Beijing's municipal health system; Beijing Center for Disease Prevention and Control; community health centers.	Face-to-face, television, press conferences; distribution of educational material.	1) Beijing; 2) The Beijing joint SARS leading group operated from an emergency command center in a downtown hotel; 3) The majority of close contacts were quarantined at home (60%) with the rest being quarantined at designated sites, which included hotels, universities, and construction work sites; 4) 123 fever clinics were set up in all secondary and tertiary hospitals ; 5) A new 1000-bed SARS ho…	From March 5 to May 29, 2003					Pas beaucoup de contexte… 1) Beijing, capital of the People's Republic of China, has approximately 13.6 million people
REFERENCE 12	Richard Brostrom, MD, MSPH, Dorina Fred, MB, Andy Heetderks, MPH, Mitesh Desai, MD, Rinn Song, MD, Maryam Haddad, MSN, Roylinne Wada, MPH, and Sapna Bamrah, MD	Islands of Hope: Building Local Capacity to Manage an Outbreak of Multidrug-Resistant Tuberculosis in the Pacific	2011	English	Micronesia	Non research case report	MMAT doesn't apply	MMAT doesn't apply																					To control a MDR-TB outbreak.	1) Tuberculin skin test; 2) WHO Global Response Plan for Drug-Resistant TB; 3) a temporary MDR-TB isolation unit; 4) Oral second-line drugs; 5) a traditional open-air meeting house; 6) three trucks (for daily treatment of drug-sensitive TB cases and MDR-TB contacts in the local villages)	1) At the request of the Micronesia government, a team comprised of representatives from the Centers for Disease Control and Prevention (CDC), WHO, and the nearby Commonwealth of the Northern Mariana Islands arrived in July 2008 to investigate the deaths from MDR-TB; 2) Identification of MDR-TB cases; 3) Contact investigation for those cases; 4) Tuberculin skin test for every contact; 5) HIV test…	A local schoolteacher (to provide classes for affected children); community workers (to implement DOT); national and international subject- matter experts.	Face-to-face.	1) Chuuk, the largest Micronesia state; 2) In August 2008, a temporary MDR-TB isolation unit was constructed in an abandoned area of the hospital; local breezes and electric window fans were used to create a negative- flow environment.	From July 2008 to May 2009.					1) The average household has seven people, but it is not uncommon for more than 20 family members to sleep within a single dwelling; 2) Access to health care is limited by geographic distance and minimal staffing; 3) The local Ministry of Health provides basic health care services to those living on outer islands, because some population centers are accessible only by health care staff braving tw…
REFERENCE 13	Édouard Guévart, Jürgen Noeske, Jérémie Sollé, Antoine Mouangue, Joseph-Marie Bikoti.	Antibioprophylaxie ciblée à large échelle au cours de l’épidémie de choléra de Douala en 2004	2007	French	Cameroon	Descriptive	Yes (To present the utilisation of prophylaxic antibiotics in the context of the cholera epidemic in Douala in 2004, and to discuss the arguments which led to the choice of large-scale antibiotherapy as a containment measure)	Yes													Yes	Yes (all cases)	Yes	Can't tell				Large-scale selective antibiotic prophylaxis (for each contact of cholera cases)	1) Control of a cholera epidemic; 2) To prevent the uncontrolled antibiotic utilization	1) Extensive antibiotic utilization	1) Instauration of a proximity unit for the reception, isolation and free treatment of ill individuals or suspected cases in 14 hospitals throughout the city ; 2) Uniformization of care, management, protocols, and general procedures; 3) The provincial center for pharmaceutical supplies was in charge of drugs supply and controlled their use; 4) For each district a local committee was responsible o…	1) National commission for the fight agaist cholera (commission provinciale de lutte contre le choléra), with experts of the Public Health Minister, the WHO, UNICEF and bilateral and associative cooperations.	Face-to-face	1) Douala, Cameroon; 2) The city spreads out on 40 kilometers	From February to August, 2004					1) Almost built on swamps, the city of Douala brings together all the risk factors for disease propagation, with the most densely populated neighborhoods being built on old dumping grounds ; 2) Inhabitants live in close proximity and in insalubrious conditions; 3) Continuous populations movement, repeated inter-human contacts, with public transport on bus and cabs; 4) Private health care is appro…									Free
REFERENCE 14	Michael O. Iroezindu, Uche S. Unigwe, Celestine C. Okwara, Gladys A. Ozoh, Anne C. Ndu, Martin E. Ohanu, Ugochukwu O. Nwoko, Uwadiegwu W. Okoroafor, Esinulo Ejimudo, Ekaete A. Tobin, Danny A. Asogun	Lessons learnt from the management of a case of Lassa fever and follow-up of nosocomial primary contacts in Nigeria during Ebola virus disease outbreak in West Africa	2015	English	Nigeria	Descriptive	Yes (To describe our experiences and lessons learnt in the management of a case of LF and follow- up of nosocomial primary contacts during Ebola outbreak in West Africa.)	Yes													Yes (The clinical/epidemiological details of the patient were obtained from the case note, while information on laboratory diagnosis and further care up to the time of his death were obtained from the Institute of Lassa Fever Research and Control (ILFRC), Irrua Specialist Teaching Hospital, Irrua, Edo State, Nigeria.)	Can't tell	Yes	Can't tell					Containment of a Lassa fever outbreak (1 case)	Ribavirin	1) 12 October 2014: an infection control/ surveillance team (ICST) was mandated by UNTH management to undertake contact tracing, risk assessment, possible PEP and decontamination of the environment; 2) A phone-based alert management system was established for easy access to the ICST; 3) Exposed persons outside UNTH (both in the referring hospital and the community) were investigated. Any person i…	Two infectious diseases’ physicians, a virologist, a public health physician, a surgeon, two infection control nurses, a pharmacist and a laboratory scientist.	Physical interviews (face-to-face); phone interviews; laboratory investigations (face-to-face)	1) University of Nigeria Teaching Hospital (UNTH), Ituku/Ozalla, Enugu in Enugu State, south-east Nigeria.	From October 12, 2014 to ?					1) The overlap between the geographic distribution and clinical presentation of LF and Ebola makes it difficult to reliably distinguish them clinically, especially in the early stages of the illness; 2) Enugu State has a population of about 3.3 million;		The ICST identified 121 primary contacts. Their mean age was 32.8 (+/- 6.6 years), and the majority (65.3%) were women. Seventy-eight (64.5%) contacts were hospital staff/interns.
REFERENCE 15	Iram Anjum Khan Faisal Abbas	Managing Dengue Outbreak in Lahore, Pakistan: Efficacy of Government Response and Lessons for the Future	2014	English	Pakistan	Non research case report	MMAT doesn't apply	MMAT doesn't apply																					To control an outbreak of dengue fever in Pakistan	1) 1.5 million pamphlets; 2) 200 extra beds in every teaching hospital allocated for dengue patients; 3) 10,000 insecticide treated bed nets provided to each teaching hospital for dengue isolation wards; 4) Cell separator machines with platelet kits made available on urgent basis; 5) centrifuge machines for platelet segregation.	1) A Central Emergency Response Committee (CERC) was formed which, in addition to bureaucrats, included local politicians and members of parliament. The Committee held daily meetings to allay the media and appease the agitating masses; 2) Institutional Measures: • Establishing a province level task force and steering committee to be headed by Chief Minister and Chief Secretary of Punjab, respecti…	1) Experts (to educate the public about the symptoms of dengue disease) 2) Special Branch, Punjab police (to independently monitor the efforts of all the stakeholders and generate a report on a daily basis); 3) 875 sanitary patrols, 337 CDC supervisors, 292 LHWs and 66 data entry operator	1) A toll-free hotline; 2) public awareness campaigns; 3) Face-to-face health care.	1) The oubreak was mostly concentrated in the urban areas of Lahore metropolitan, which accounted for 73 per cent of total dengue infections; 2) Lahore is one of the oldest cities of Pakistan with high population density, and has been expanding at a very fast pace due to high birth rate and rural to urban migration (Mazhar and Jamal 2009). The result is the establishment of a large number of katc…	During the year 2011					1) In Lahore, the first dengue outbreak was reported in 2009 when more than 1,300 people were affected. In 2011, the number of suspected cases increased to around 496,490, while the number of deaths were more than 300 (WHO 2011); 2) The news reporting and hype created by the media created panic in the city. People visited hospitals and clinics for DF tests even in the case of a sore throat, suspe…		Though the disease affected almost all age groups, the group (63 per cent) that suffered the most fell between 15 and 44 years, and predominantly the male population was affected by the disease.							Private laboratories were put under legal obligation to charge only PKR 90 for complete blood count test. Previously, they were charging as much as PKR 500 per test.
REFERENCE 16	SI Okware, F Omaswa, A Talisuna, J Amandua, J Amone, P Onek, A Opio, J Wamala, J Lubwama, L Luswa, P Kagwa, T Tylleskar	Managing Ebola from rural to urban slum settings: experiences from Uganda	2015	English	Uganda	Descriptive	Yes (To report our experience with the Uganda ebola epidemics and discuss them in the context of the current ebola outbreak in West Africa)	No													Yes (Detailed records of the outbreak presentation, cases, and outcomes were reviewed and analyzed.)	Yes (all cases)	Yes (number of cases, predictive positive value, etc.)	Can't tell					To control an Ebola outbreak in Uganda		1) A national task force was appointed to coordinate the implementation of the national strategy; 2) Within weeks cascade training amplified by training of trainers had covered the country; 3) Each village appointed leadership (Chairman and scout) to coordinate activities. The scout was the backborne of community based case search and isolation and public education; 4) Surveillance by the scout; …	1) A national task for (to coordinate and implement the national strategy) ; 2) A scout by village (coordinated the community based case search and isolation and public education); 3) Camp leaders of blocks of 100 families (to undertake active case search of suspected cases); 4) Community membres, included rebels and other stakeholders such as opinion leaders and traditional healers (undertook ea…	Face-to-face (Active case search of suspected cases + early diagnosis and action)	1) Slum-like camps (each camp had between 1000 and 10,000 inhabitants living in temporary huts with minimal sanitation and overcrowded); 2) Infrastructure had collapsed including schools and roads.						1) This was the first such outbreak in the country. 2) Insecurity due to insurgency from LRA rebels made the rural villages inaccessible. 3) Some 1.3 million internally displaced persons(IDPs) were leaving in slum like camps. Each camp had between 1000 and 10,000 inhabitants living in temporary huts with minimal sanitation and overcrowded; 4) Infrastructure had collapsed including schools and roa…				1) Traditional beliefs explained the deaths within the context of witchcraft.
REFERENCE 17	Adam J. Kucharski, Anton Camacho, Stefan Flasche, Rebecca E. Glover, W. John Edmunds, and Sebastian Funk	Measuring the impact of Ebola control measures in Sierra Leone	2015	English	Sierra Leone	Model-based	MMAT doesn't apply	MMAT doesn't apply																				Introduction of treatment beds in context of Ebola outbreak in Sierra Leone	To control an Ebola outbreak in Ugand	Treatment beds	1) Gradual introduction of over 1,500 beds in Ebola Holding Centers (EHCs) and Community Care Centers (CCCs), as well as over 1,200 beds in larger-scale Ebola Treatment Units (ETUs)	1) Sierra Leone and UK governments and nongovernmental organizations (for the gradual introduction of over 1,500 beds in Ebola Holding Centers (EHCs) and Community Care Centers (CCCs), as well as over 1,200 beds in larger-scale Ebola Treatment Units)		1) Sierra Leone	Between June 2014 and February 2015					1) Many Ebola facilities were designed to be part of a package of interventions, combining treatment beds with community-based infection control.
REFERENCE 18	S. T. R. PINHO, C. P. FERREIRA, L. ESTEVA, F. R. BARRETO, V. C. MORATO E SILVA AND M. G. L. TEIXEIRA.	Modelling the dynamics of dengue real epidemics	2010	English	Brazil	Model-based	MMAT doesn't apply	MMAT doesn't apply																				Control mechanisms against the adult mosquito population	To control a dengue epidemic that occurred in Salvador, Brazil, in 2002.	The control measures were conducted in accordance with the National Program of Dengue Control	1) No control measures for the first outbreak; 2) Control mechanisms against the adult mosquito population in the second outbreak			Salvador, Brazil.						1) Brazil is responsible for 80 per cent of dengue cases in South America and 60 per cent of notified cases around the world; 2) In the first outbreak, only DENV2 was circulating, and no systematic vector population control was applied by the local health authorities. On the other hand, the second outbreak was caused by the DENV3 serotype, and a more systematic mosquito control was in course owin…
REFERENCE 19	Paul S. F. Yip , K. F. Lam , Ying Xu , P. H. Chau , Jing Xu , Wenhu Chang , Yingchun Peng , Zejun Liu , Xueqin Xie & H. Y. Lau	Reconstruction of the Infection Curve for SARS Epidemic in Beijing, China Using a Back-Projection Method	2008	English	China	Model-based	MMAT doesn't apply	MMAT doesn't apply																					To control a SRAS epidemy in Beijing, China		1) Information dissemination to the public by the executive Vice-Minister of Health on April 20, 2003; 2) Vigorous quarantine measures implemented since then; 3) Closing most of the public facilities, schools and universities on April 26, 2003; 4) Transiting site surveillance at the airport in late April.	1) The Beijing Municipal Government		Beijing, China	1) From March 1, 2003 to June 20, 2003					1) The epidemic in Beijing, China had been of particular concern because of its high transmission rate, largest number of reported probable cases, and the large size of the general population.
REFERENCE 20	Patricia Santa-Olalla,* Michelle Gayer, Roc Magloire, Robert Barrais, Marta Valenciano, Carmen Aramburu, Jean Luc Poncelet, Juan Carlos Gustavo Alonso, Dana Van Alphen, Florence Heuschen, Roberta Andraghetti, Robert Lee, Patrick Drury, and Sylvain Aldighieri	Implementation of an Alert and Response System in Haiti during the Early Stage of the Response to the Cholera Epidemic	2013	English	Haiti	Non research case report	MMAT doesn't apply	MMAT doesn't apply																				Implementation of an Alert and Response (A&R) System to complement the existing national surveillance system	(1) save lives through early detection and treatment of cases and (2) control the spread through early intervention at the community level.		The main activities of the system were to (1) identify and assess cholera alerts and hotspots and (2) organize a rapid response with partners to provide immediate support based on needs identified in the field (e.g., supplies, training, social mobilization, water, and sanitation).	1) The A&R System was designed by the Pan American Health Organization/ World Health Organization in collaboration with the Haiti Ministry of Health; 2) The National Response Strategy against cholera was developed by the MSPP with technical support from PAHO/WHO, CDC, and other United Nations (UN) agencies and partners; 2) The system was composed of a national alert team (an Alert and Response co…		1) The operational hub of the A&R System was in Port-au-Prince						1) in less than one month after initial detection (from October 19 to November 15 of 2010), cholera had spread throughout the ten departments of Haiti and into neighboring Dominican Republic; 2) In January of 2010, Haiti was struck by an earthquake measuring 7.0 on the Richter scale. It left an estimated 230,000 people dead, 300,000 people injured, and 1.3 million people homeless. The impact of t…
REFERENCE 21	Gazin P., Louissaint M.	Les réponses à l'épidémie de choléra à Port-au-Prince en décembre 2010	2011	French	Haiti	Non research case report	MMAT doesn't apply	MMAT doesn't apply																					To control a cholera epidemic in Port-au-Prince		1) Communication campaign; 2) Oral rehydration points; 3) Cholera treatment centers; 4) Water purification.	Health and sanitation actions are under the direction of the Public Health and Population Ministry.		1) Lots of disaster victims live in highly populated camps with bad water management						1) High density (between 2,5 and 3 millions inhabitants); 2) Weakenesses or lack of infrastructures for clean water delivery and evacuation of wastewater; 3) High proportion of disaster victims from the earthquake still live in camps						Urban areas beneficiate from a higher instruction rate
REFERENCE 22	Rafael Maciel-de-Freitas , Fernando Campos Avendanho, Rosangela Santos, Gabriel Sylvestre, Simone Costa Araújo, José Bento Pereira Lima, Ademir Jesus Martins, Giovanini Evelim Coelho, Denise Valle	Undesirable Consequences of Insecticide Resistance following Aedes aegypti Control Activities Due to a Dengue Outbreak	2014	English	Brazil	Descriptive	Yes (To assess the potential changes in Ae. aegypti insecticide resistance rate to pyrethroids and organophosphates after intense mechanical and chemical vector control interventions, both triggered by the confirmation of a DENV-4 outbreak in the city of Boa Vista)	Yes (but: also an evaluation of control measures even though it's not specified in the objective)													Yes (Control activity efficacy monitoring was performed in 22 Boa Vista districts, covering an area of ,80% of the city and encompassing 56,837 dwellings)	Can't tell	Yes (Control activity efficacy was monitored by comparing the infestation levels and the number of eggs collected in ovitraps before and after interventions; 2) When a positive container was identified, a larvae sample was collected and brought to the laboratory for further assessment, producing the HI and BI for each district; 3) Vector control routine in Brazil is not focused on pupal surveys t…	Yes (Fifteen days after the beginning of intensified interventions, a larval survey was conducted in all three districts of Zone 1 plus 12 of the 19 districts of Zone 2, for which, we used the rationale involved in the LIRAa sampling. Our aim was to assess the infestation levels subsequent to the intensification of control activities. In this 2nd survey, a sample of approximately 10% of dwellings…				Intensification of mechanical and chemical Aedes aegypti control activities	To reduce vector density and avoid DENV-4 dissemination throughout the country.	1) Diflubenzuron against larvae, 2) vehicle-mounted space spraying of 2% deltamethrin to eliminate adults.	Source reduction and infestation levels: 1) Ae. aegypti source reduction was tentatively carried out in all homes of 22 districts of Boa Vista; 2) When a positive container was identified, a larvae sample was collected and brought to the laboratory for further assessment, producing the HI and BI for each district. 3) Whenever possible, potential breeding sites were removed. 4) Permanent container…	Brazilian Health Ministry (but not clearly mentioned)		1) The city of Boa Vista (02u49’10’’ N 60u40’16’’ W), Capital of the State of Roraima, population around 284,000, is situated on the bank of the Branco River, 220 km from the border between Brazil and Venezuela. Boa Vista has an equatorial climate, with high temperatures throughout the year (around 30uC) and a very wet environment with annual precipitation often above 2,000 mm, concentrated betwe…						1) First notification of DENV-4 in the country after almost 30 years of absence.
REFERENCE 23	WAN-NIAN LIANG#, MIN LIU†, QI CHEN#, ZE-JUN LIU‡, XIONG HE‡, YUE PAN‡, AND XUE-QIN XIE‡	Assessment of Impacts of Public Health Interventions on the SARS Epidemic in Beijing in Terms of the Intervals Between Its Symptom Onset, Hospital Admission, and Notification	2005	English	China	Descriptive	Yes (To assess the impacts of public health interventions on the outbreak of SARS in Beijing by analyzing the intervals between symptom onset, hospital admission and notification of its cases)	Yes													Yes (All data of SARS cases were collected from daily notification by Chinese Ministry of Health and also from the database of infectious diseases developed by Beijing Municipal Centers for Disease Prevention and Control)	Yes (The national Ministry of Health defined the probable and suspected SARS cases according to the following criteria: 1) epidemiologic history (either contact with other SARS patients or exposure to a SARS-affected area); 2) symptoms and signs of fever and respiratory illness; 3) normal or decreased leukocyte counts; 4) chest radiograph abnormalities; and 5) absence of substantial improvement a…	Yes (The distribution of the date of disease onset, hospital admission, notification and their intervals)	Can't tell				Public health interventions against SARS	To control an outbreak of SARS in Beijing		Control of sources of ifection, timely hospital admission of all identified cases and their safe transfer, classified isolation of all contacts and suspect cases, centralized treatment and personal protection	All sectors concerned in Beijing government		Beijing, China	After SARS reached a peak in April and began to decrease in May, no probable SARS case of SARS was identified in June. By July, the SARS epidemic in Beijing was under effective control.					Lack of context.		A total of 2 521 probable SARS cases were collected by the Beijing Municipal Centers for Disease Prevention and Control. Of these cases, 1 279 were males and 1 242 females, accounting for 50.73% and 49.72% respectively. There was no statistical difference in gender. The age of most cases ranged from 20 to 29 years.
REFERENCE 24	O.M.E. Seidahmed, H.A.M. Siam, M.A. Soghaier, M. Abubakr, H.A. Osman, L.S. Abd Elrhman, B. Elmagbol and R. Velayudhan	Dengue vector control and surveillance during a major outbreak in a coastal Red Sea area in Sudan	2012	English	Sudan	Descriptive	Yes (To describe how vector control and surveillance were promoted and incorporated in the response plan to the outbreak, and the operational outcomes in terms of evaluation of vector control interventions and the monitoring of the course of the outbreak)	Yes													Yes (We followed the methodology of pupal demographic surveys described by Focks and others [8]. Weekly, a total of 240 houses were randomly selected and inspected for the presence of aquatic stages of Aedes, i.e. 30 houses per sentinel site.)	Can't tell	Yes (The entomological indices included: 1- HI = percentage of houses or premises positive for Aedes aquatic stages; 2- Container index (CI) = percentage of water containers positive for Aedes aquatic stages; 3- Breteau index (BI) = number of positive containers per 100 houses in a specific location 4- P/P index = total number of collected pupae/total number of inhabitants in the inspected houses…	Can't tell					To control an unprecedented dengue outbreak occurred in 2010 in Port Sudan city, Sudan	1) Water sieves, hose pipes, white-enamel trays and pipettes from typical containers (for water filtration and mosquito collection)	1) Selection of vector control interventions was based on findings of research work carried out in 2008–2009; 2) A preliminary survey was carried out at the beginning of the outbreak in March 2010; 3) Eight sentinel sites were defined and fixed in Port Sudan city; 4) Eight health workers were trained on basic water filtration and mosquito collection. The training also focused on identification of…	1) Eighty health care workers; 2) The State Ministry of Health		Port Sudan	From March to May 2010					1) The coastal area of the Red Sea state of Sudan has been subject to repetitive outbreaks of dengue fever (DF) and dengue haemorrhagic fever (DHF) in the past decade, particularly the main port of the country, Port Sudan; 2) There is limited drinking-water which as for consequence mostiquo prone water storage habits of the local community
REFERENCE 25	WHO Ebola Response Team	After Ebola in West Africa — Unpredictable Risks, Preventable Epidemics	2016	English	Guinea, Liberia, and Sierra Leone	Special report / literature review	MMAT doesn't apply	MMAT doesn't apply																				Classic methods of Ebola control	To control the ebola outbreak in West Africa		1) Although vaccination probably helped to reduce the rate of transmission after April 2015 in Guinea, the dominant interventions used have been the classic methods of Ebola control: finding symptomatic cases and tracing potentially infected contacts; isolating cases, admitting patients to specially designed Ebola treatment centers, and providing supportive clinical care; and ensuring safe and di…	WHO			1) Between December 2013 and April 10, 2016; 2) The epidemic took 10 months to reach peak incidence (September 2014), but cases were reported for an additional 18 months (until April 2016), and there may be more to come					1) Although the first case of human infection was probably acquired from an animal, all subsequent cases are likely to have arisen from human-to human transmission; 2) Genomic analysis has shown that the West African epidemic probably arose after a single introduction from an animal reservoir; the analysis has also revealed how people carrying Ebola virus moved quickly over large distances and th…
REFERENCE 26	Édouard Guevart J. Solle J. Noeske G. Amougou A. Mouangue A. Bita Fouda	Antibioprophylaxie de masse contre le choléra dans la prison centrale de Douala (New Bell) au cours de l’épidémie de 2004	2005	French	Cameroon	Non research case report	MMAT doesn't apply	MMAT doesn't apply																				Large-scale antibioprophylaxie		Single dose of doxycycline – 300 mg	1) Immediate treatment of the 5 patients through oral rehydratation and antibiotherapy with doxycycline ; 2) Clinical confirmation of the diagnostic for 3 patients by two experimented independant doctors in conformity with Who definition of cases ; 3) Immediate isolation of the 5 individuals by their transfer in the treatment unit in a city hospital ; 4) Closing of the jail to all visitors for 3 …	1) Sanitary personnel of the prison, provincial supervisor of the fight against cholera, cells guards (for direct observation of antibiotic administration) ; 2) Two experimented independant doctors (clinical confirmation of 3 cases) ; 3) The prison's doctor (voluntary participation in the fight against cholera)		Douala central prison (New Bell)	Twice; 1) First serie of measures: from january to September 2004; 2) New preventive measures serie: from June 2nd, 106 days after the first collective prophylaxis					1) Douala central prison (New Bell) reunites all the risk factors for the spread of a cholera epidemic, such as intense promiscuity and over-population; 2) Infrastructures are undersized. On 27 cells, 14 host 150 to 200 prisoners, which correspond to 0,20 suqared meters by detainee. There are 34 functioning water points, 12 showers, and 25 bathrooms. 3) The prison's nursery include an observation…			In 42,6 % of detainees, mass corporal index is inferior to 20kg/m3. One detainee out of 8 is seropositif for HIV and TB incidence is 8 times superior than for general population (after standardisation for age and sexe).
REFERENCE 27	Nnennaya A. Ajayi a, Chinedu G. Nwigwe b, Ben N. Azuogu c, Benson N. Onyire d, Elizabeth U. Nwonwuc, Lawrence U. Ogbonnaya c, Francis I. Onwee, Tobin Ekaete f, Stephan Gu¨ nther g, Kingsley N. Ukwaja	Containing a Lassa fever epidemic in a resource-limited setting: outbreak description and lessons learned from Abakaliki, Nigeria (January–March 2012)	2013	English	Nigeria	Descriptive	Yes (1- To describe the socio-demographic characteristics, clinical characteristics, and the management outcome of the cases seen; 2- To describe the outbreak response; 3- To attempt to draw lessons for future outbreaks)	Yes													Yes (We retrospectively analyzed surveillance data, hospital records, and the outbreak response activities. Additional information about the affected LF patients was collected from the individual clinical records. We collected data on the onset of the outbreak and the management of individual patients. For suspected and confirmed LF cases, we collected data on their socio-demographic and clinical…	Yes (All patients/contacts with features suggestive of LF (alert cases) were evaluated clinically and were classified using the World Health Organization (WHO) /Integrated Disease Surveillance and Response (IDSR) guidelines as suspected cases16 (Table 1). Confirmation was based on a positive test using Lassa virus specific reverse-transcriptase PCR (RT-PCR), or epidemiologically (Table 1). Labora…	Yes (We retrospectively analyzed surveillance data, hospital records, and the outbreak response activities. Additional information about the affected LF patients was collected from the individual clinical records. We collected data on the onset of the outbreak and the management of individual patients. For suspected and confirmed LF cases, we collected data on their socio-demographic and clinical…	Yes (All patients/contacts with features suggestive of LF (alert cases) were evaluated clinically)						print and electronic media, television adverts and radio, posters and banners; isolation yards.	1) Laboratory confirmation of the first LF case; 2) Establishment of a LF Management Committee; 3) Several programs for public advocacy (Information on LF was disseminated to the public through various channels – print and electronic media, television adverts and radio, posters and banners, as well as person-to-person communication); 4) Case identification; 5) Parts of the private wards (consisti…	1) The hospital LF Management Committee was a multidisciplinary technical committee consisting of physicians, surgeons, pediatricians, epidemiologists, and community physicians (for the evaluation and management of suspected LF cases); 2) Community and religious leaders were mobilized and empowered to inform and educate their members; 3) Multidisciplinary collaboration between the FETHA LF techni…		1) Ebonyi State, Nigeria; 2) The patients studied were managed at the Federal Teaching Hospital, Abakaliki (FETHA), Ebonyi State, in southeastern Nigeria	From January 1 to March 25, 2012							The age of the suspected and confirmed cases (n = 20) ranged from 12 to 47 years, with a median of 36 years. Fourteen (70%) were males, 15 (75%) resided in the urban area, and 10 (50%) were health care workers (seven doctors, one nurse, and two auxiliary nurses).							The Lassa virus RT-PCR was provided for free.
REFERENCE 28	Faisal M. Shuaib, MD, DrPH, MPH; Philip F. Musa, PhD, MBA, MPH; Ado Muhammad, MD, MPH; Emmanuel Musa, MD, MPH; Sara Nyanti, MSc; Pascal Mkanda, MD, MPH; Frank Mahoney, MD, MPH; Melissa Corkum, MA; Modupeoluwa Durojaiye, MA; Gatei wa Nganda, VMD, MS; Samuel Usman Sani, MD, MPhil; Boubacar Dieng, MD, MPH; Richard Banda, MD, MPH; Muhammad Ali Pate, MD, MBA	Containment of Ebola and Polio in Low-Resource Settings Using Principles and Practices of Emergency Operations Centers in Public Health	2016	English	Nigeria	Non research case report	MMAT doesn't apply	MMAT doesn't apply																				Public health Emergency Operations Centers (EOC)	The EOC concept was applied to stop polio transmission and later to contain the 2014 Ebola virus disease (EVD) outbreak in Nigeria	Leaflets, pamphlets, and posters that explained EVD were developed and shared in markets, bus stations, motor parks, and clinics; mobile phones; dashboards to monitor progress toward outbreak containment	Large number of measures instaured by the EOC; see green section for details.	1) The newly appointed IM and some technical officers from polio EOC were deployed to manage the Ebola outbreak; 2) The EOC Strategy Group (to determine where the response should focus, tracking impact and quality over time, and identifying opportunities for changes in strategy or new approaches); 3) The Operations Working Group (to drive strategy implementation and accountability across the stat…		1) The Ebola index case arrived in Nigeria’smost densely populated city of Lagos (which has 21 million residents) on July 20, 2014, and was confirmed on July 23, 2014	From July 23 to October 20, 2014					1) According to the World Bank’s classification of countries in 2014, Nigeria is one of the 85 low-resource countries in the world; 2) Nigeria is Africa’s most populous country, with more than 170 million people.
REFERENCE 29	Stefano Merler, Marco Ajelli, Laura Fumanelli, Marcelo F C Gomes, Ana Pastore y Piontti, Luca Rossi, Dennis L Chao, Ira M Longini Jr, M Elizabeth Halloran, Alessandro Vespignani	Spatiotemporal spread of the 2014 outbreak of Ebola virus disease in Liberia and the eff ectiveness of non-pharmaceutical interventions: a computational modelling analysis	2015	English	Liberia	Model-based	MMAT doesn't apply	MMAT doesn't apply																				Non-pharmaceutical control interventions in context of Ebola outbreak		Hospital beds	1) Instauration of hospital beds specific for patients infected with Ebola virus in Ebola treatment units; 2) After August, 2014, patients with symptomatic Ebola virus disease were no longer admitted to general hospitals but only to Ebola treatment units where they could transmit the infection only to health-care workers; 3) Safe burials			Liberia	Up to Aug 16, 2014,
REFERENCE 30	Karen Webster-Kerr, J. Peter Figueroa, Pauline L. Weir, Karen Lewis-Bell, Everton Baker, Jeannette Horner-Bryce, Eva Lewis-Fuller, Marion Bullock DuCasse, Keith H. Carter and Sheila Campbell-Forrester	Success in controlling a major outbreak of malaria because of Plasmodium falciparum in Jamaica	2011	English	Jamaica	Non research case report	MMAT doesn't apply	MMAT doesn't apply																					To control a major outbreak of malaria	Larvicidal treatment; media;	1) Early case identification: Community fever surveillance, ‘‘Hot spot’’ surveillance, Case contact surveillance, Health Centre Surveillance, Hospital active surveillance, Private doctors’ surveillance, Self-referral, Community rapid surveillance ‘‘walks’’, Surveillance of street persons, Opportunistic screening; 2) Prompt treatment: Persons who resided in, or travelled to, the malaria affected a…	1) The Ministry of Health (for the overall coordination of the response); 2) The KSA Health Department (for local coordination of the response); 3) National Public Health Laboratory (for laboratory confirmation of cases); 4) Two surveillance teams, community and roving (to facilitate early case identification and prompt treatment.)	1) 63.6% of cases were identified through house to house surveillance visits.	1) Ninety percent (361) of cases were residents of Kingston; 2) Two hundred and thirty Anopheles (A. albimanus) breeding sites were identified in KSA; 181 (78.7%) were in affected communities and 49 (21.3%) in unaffected communities	Between September 2006 and December 2009 with a peak of the epidemic in December 2006					1) The outbreak occured 44 years after the eradication of malaria; 2) Jamaica and other Caribbean islands successfully eradicated malaria during the 1950s and 1960s with the exception of Hispaniola		The age range of confirmed malaria cases in the outbreak was 7 months to 93 years with a median age of 26 years. There were 194 (53.7%) men and 167 (46.3%) women.More men were infected than women. Adults were significantly more likely to be infected than children; the 20- to 29-year-age group had the highest incidence. Young adults, in particular men, are more likely to be out at nights and early…
REFERENCE 31	Matthew J. Ferraria, Florence Fermonb, Fabienne Nackersc, Augusto Llosac, Claire Magonec and Rebecca F. Graisc	Time is (still) of the essence: quantifying the impact of emergency meningitis vaccination response in Katsina State, Nigeria	2014	English	Nigeria	Model-based	MMAT doesn't apply	MMAT doesn't apply																				A large-scale vaccination campaign using polysaccharide vaccine	To control a large meningitis A epidemic	Vaccines	1) MSF inforced a surveillance system to ensure timely (weekly) monitoring of the epidemic; 2) A large-scale vaccination campaign using polysaccharide vaccine	Médecins Sans Frontières (MSF), in collaboration with the Nigerian Federal and State Ministries of Health, the Nigerian National Primary Health Care Development Agency and Nigeria’s national program of immunizations.		1) In Katsina State, northern Nigeria; 2) The campaigns targeted local government areas (LGAs) selected on the basis of the attack rate (cases per 100 000 population), and wards within each LGA selected by evaluating epidemic risk on the basis of number of cases reported, population size and density.	1) The first vaccination campaign started on week 10 of 2009 and the last started on week 19 in three LGAs							Campaigns targeted all individuals aged between 2 and 30 years
[truncated: 39 more columns]
